# Supplementary material for: Plastic associated endocrine disruptors reduce Nicastrin protein and potentiate inflammation in hidradenitis suppurativa skin disease
Source: Nat Commun. 2025 Nov 28;16:10755. doi: 10.1038/s41467-025-65789-7 (PMC12663211; doi:10.1038/s41467-025-65789-7)
Supplement: Supplementary file 1 — Source Data [file 41467_2025_65789_MOESM1_ESM.xlsx]

## Sheet: Figure 1b
Year	Ratio of HS to Atopic Dermatitis
1994	0.031746
1995	0.031348
1996	0.0311526
1997	0.0308642
1998	0.0304878
1999	0.0301205
2000	0.0317919
2001	0.0451977
2002	0.0494505
2003	0.0493506
2004	0.0517241
2005	0.0397924
2006	0.0252101
2007	0.0163016
2008	0.0142959
2009	0.0148571
2010	0.0153381
2011	0.0156342
2012	0.0175321
2013	0.055958
2014	0.0778543
2015	0.0986395
2016	0.126473
2017	0.127604
2018	0.125858
2019	0.13529
2020	0.13859
2021	0.144596
2022	0.144427
2023	0.149657

## Sheet: Figure 1d
Average per sample (displayed)
Fibroblasts		Keratinocytes
CNTRL	HS	CNTRL	HS
95.0065	53.661	176.31	61.9654
87.3863	50.5919	65.479	110.12
96.9839	84.6091	93.123	82.691
	49.1086		73.0773
	86.0671		88.7609
	51.903		183.011
	35.4159		93.2152
	52.5372		141.75
	67.39

## Sheet: Figure 1f
Average per sample (displayed)
CNTRL	HS
1.12795	0.72036
0.958979	0.82876
1.07969	0.618798
1.21936	0.525711
0.792031	0.472054
0.984264	0.414614

## Sheet: Figure 1g
Relative band intensity
CNTRL	HS
1	0.431936
1.88719	1.03594
1.43889	0.216602
1	0.189473
1.27608	0.383497
	0.827753
	0.558994
	0.251571
	0.397721
	0.525232
	0.0044043
	0.228419

## Sheet: Figure 1h
Relative band intensity
CNTRL	HS
1	0.9699
0.801985	0.387944
1.27891	0.220322
1	0.334921
1.57364	0.306215
0.897071	0.280726
	0.762453
	0.458384
	0.377862
	0.488058
	0.203223
	0.381343
	0.318185
	0.398084

## Sheet: Figure 3a
CXCL8 - RTqPCR					IL8 - ELISA
scRNA	scRNA TNF	siNCSTN	siNCSTN TNF		scRNA	scRNA TNFα	siNCSTN	siNCSTN TNFα
1	737.541	71.321	1062.07		0.083	0.141	0.072	0.2095
2.207	588.248	2.93	969.108		0.08	0.1305	0.074	0.1905
1.655	788.27	122.425	975.497		0.077	0.1285	0.0715	0.222
1.604	618.96	4.118	986.129
0.743	539.3	2.366	1059.85

## Sheet: Figure 3d
NCSTN						IL8
scRNA	scRNA TNFα	siNCSTN	siNCSTN TNFα			scRNA	scRNA TNFα	siNCSTN	siNCSTN TNFα
1.34873	2.06657	0.156282	0.254093			0	1.06802	0	1.89575
1.69267	1.98974	0.18198	0.177455			0	1.3835	0	2.30917
1.58405	1.9019	0.519605	0			0	0.85647	0	1.95086
1.70771	1.72943	0.245294	0			0	1.41959	0	2.64993
1.78736	1.95891	0.104966	0			0	1.31341	0	2.45419
1	1.58829	0	0			0	0.952638	0	2.60603
1.11016	1.59064	0	0			0	0.966534	0	2.73842
1	1.07219	0	0			0	1.39834	0	4.72845		Removed as outlier
0.89257	1.46139	0	0			0	0.93002	0	2.80953
0.661129	1.93323	0	0			0	0.954706	0	1.80452

## Sheet: Figure 3f
scRNA	scRNA TNFα	siNCSTN	siNCSTN TNFα
0.331254	0.848686	0.999378	2.04718
0.400436	0.991633	0.570623	1.7108
0.514957	1.14291	0.794375	1.63772
0.263698	1.28733	0.54856	2.64903
0.347017	0.656701	0.498406	1.89333
0.254932	1.47803	0.500205	1.54828

## Sheet: Figure 3g
scRNA	scRNA TNFa	siNCSTN	siNCSTN TNFa
24.69	35.92	48.19	104.07
40.24	49.14	33.78	71.51
19.97	41.64	39.66	43.19
21.75	44	25.67	57.66
30.72	32.32	27.52	42.03
28.06	27.18	23.73	65.63
34.69	25	87.24	44.95
		30.46	57.6
		27.64	49.79
		52.44	22.5
		31.85	64.53
		75.32	79.52
		44.25	33.04
		28.53	118.68
		62.02	64.48
		74.91	53.32
		41.56	61.06

## Sheet: Figure 3j
CNTRL	HS
1	1.53709
1.02333	1.23842
0.887353	1.72978
1.08932	1.59738
	1.40849

[truncated: 11 more sheets: Figure 3l, Figure 3n, Figure 3m, Figure 4c, Figure 4d, Figure 4e, Figure 4f, Figure 4h, Figure 4i, Figure 4j, Figure 4l]
